# Supplementary material for: mTOR Signaling Pathway Regulates Sperm Quality in Older Men
Source: Cells. 2019 Jun 21;8(6):629. doi: 10.3390/cells8060629 (PMC6627782; doi:10.3390/cells8060629)
Supplement: Supplementary file 1 [file cells-08-00629-s001.zip]

Archive with 7 entries (6 files):
- Supplementary Figure 1.tiff
- __MACOSX/
- __MACOSX/._Supplementary Figure 1.tiff
- Supplementary Figure 2.tiff
- __MACOSX/._Supplementary Figure 2.tiff
- Supplementary Tables revision.xlsx
- __MACOSX/._Supplementary Tables revision.xlsx
