# Supplementary material for: mTOR Signaling Pathway Regulates Sperm Quality in Older Men
Source: Cells. 2019 Jun 21;8(6):629. doi: 10.3390/cells8060629 (PMC6627782; doi:10.3390/cells8060629)
Supplement: Supplementary file 1 [file cells-08-00629-s001.zip › Supplementary Tables revision.xlsx]

## Sheet: Supplementary Table 1
Supplementary Table 1. Expression patterns of 18 signaling proteins when phosphorylated or cleaved of 93 men providing semen samples for analysis. Volunteer 1 to 63: spermatozoa extracts prepared by a simple wash method; Volunteer 64 to 93: spermatozoa extracts prepared by density gradient centrifugation followed by swim-up.
Volunteer	Age	Erk1/2 (T202/Y204)	Stat1 (Y701)	Stat3 (Y705)	Akt (T308)	Akt (S473)	AMPKa (T172)	S6 Ribosomal Protein (S235/236)	mTOR (S2448)	HSP27 (S78)	Bad (S112)	p70 S6 Kinase (T389)	PRAS40 (T246)	p53 (S15)	p38 (T180/Y182)	SAPK/JNK (T183/Y185)	PARP (D214)	Caspase-3 (D175)	GSK-3b (S9)
1	35	0.0511259	0.0511259	0.0464721	0.0371646	0.0371646	0.0464721	0.0371646	0.0743947	0.0650871	0.0743947	0.0232033	0.0697409	0.0278571	0.0557796	0.0557796	0.0557796	0.0464721	0.0837022
2	36	0.131556	0.189122	0.0904376	0.106885	0.148003	0.271358	0.148003	0.345372	0.254911	0.172674	0.0575429	0.197345	0.082214	0.271358	0.23024	0.164451	0.156227	0.304253
3	33	0.0911978	0.101377	0.0708386	0.0708386	0.0911978	0.111557	0.101377	0.213353	0.0911978	0.0606591	0.0402999	0.0504795	0.0402999	0.152275	0.0810182	0.0708386	0.0810182	0.152275
4	33	0.132538	0.142002	0.113612	0.0946848	0.170392	0.293417	0.179856	0.340734	0.340734	0.2461	0.0568311	0.227173	0.0946848	0.293417	0.312344	0.217709	0.189319	0.350197
5	35	0.0454107	0.0567554	0.0567554	0.124824	0.0454107	0.0794448	0.0567554	0.102134	0.0794448	0.102134	0.0227213	0.0681001	0.0454107	0.0681001	0.0681001	0.0681001	0.0567554	0.0907895
6	35	0.156604	0.0938305	0.0729058	0.0729058	0.0938305	0.208916	0.104293	0.198454	0.167067	0.146142	0.0310564	0.13568	0.0519811	0.156604	0.177529	0.104293	0.104293	0.156604
7	36	0.0612199	0.0764071	0.0612199	0.0460326	0.0612199	0.0915944	0.0612199	0.121969	0.106782	0.106782	0.0156581	0.0915944	0.0460326	0.106782	0.106782	0.0764071	0.0764071	0.167531
8	39	0.0912199	0.106407	0.0912199	0.0760326	0.0912199	0.182344	0.0912199	0.212718	0.197531	0.167156	0.0304708	0.121594	0.0456581	0.151969	0.288654	0.121594	0.121594	0.167156
9	32	0.0984781	0.135404	0.0861695	0.110787	0.0861695	0.184639	0.0861695	0.233873	0.135404	0.123095	0.0369349	0.0861695	0.0492436	0.160021	0.123095	0.110787	0.0984781	0.184639
10	36	0.251768	0.317462	0.175125	0.175125	0.251768	0.394105	0.273666	0.613084	0.492645	0.383156	0.0875337	0.416002	0.13133	0.4379	0.492645	0.262717	0.306513	0.580237
11	31	0.292369	0.350764	0.292369	0.190179	0.277771	0.452954	0.292369	0.701131	0.657335	0.365362	0.102587	0.438356	0.160982	0.49675	0.628138	0.350764	0.321567	0.701131
12	35	0.113145	0.0880356	0.10059	0.0880356	0.10059	0.138255	0.0880356	0.213584	0.163364	0.163364	0.0378163	0.15081	0.062926	0.138255	0.15081	0.113145	0.10059	0.175919
13	29	0.264143	0.229694	0.137829	0.126346	0.183762	0.40194	0.172279	0.378974	0.298592	0.172279	0.057448	0.218211	0.0918972	0.321558	0.264143	0.183762	0.206728	0.344524
14	25	0.0462931	0.0739875	0.064756	0.0555246	0.0555246	0.138608	0.064756	0.147839	0.120145	0.110913	0.0278301	0.0739875	0.0370616	0.0924505	0.0924505	0.083219	0.064756	0.138608
15	20	0.4147	0.176755	0.134047	0.085238	0.115744	0.268272	0.121845	0.292677	0.249969	0.188958	0.0547323	0.195059	0.0730357	0.164553	0.237767	0.134047	0.152351	0.274374
16	36	0.0312061	0.035097	0.035097	0.0195332	0.0273151	0.0467699	0.0312061	0.0623337	0.0623337	0.0623337	0.0156423	0.035097	0.0156423	0.0467699	0.0467699	0.038988	0.035097	0.035097
17	34	0.14189	0.164887	0.107394	0.122725	0.138057	0.226213	0.145723	0.287539	0.256876	0.226213	0.0652321	0.191717	0.0843964	0.233879	0.218547	0.149555	0.153388	0.24921
18	47	0.051503	0.0561645	0.0561645	0.0468416	0.0328573	0.0654873	0.0375187	0.0608259	0.051503	0.0561645	0.018873	0.0421801	0.0281958	0.051503	0.0561645	0.051503	0.0421801	0.191346
19	32	0.11888	0.0943167	0.110693	0.0861288	0.061565	0.0984107	0.065659	0.0902227	0.065659	0.065659	0.061565	0.065659	0.061565	0.0902227	0.065659	0.0738469	0.0738469	0.241699
20	39	0.387049	0.440753	0.505198	0.311864	0.279641	0.52668	0.25816	0.344086	0.333345	0.161493	0.118529	0.193715	0.193715	0.376309	0.247419	0.268901	0.247419	0.816682
21	32	0.128558	0.14182	0.093192	0.0976127	0.124137	0.181606	0.119716	0.230234	0.212551	0.212551	0.0401435	0.159503	0.0710884	0.194868	0.186027	0.14182	0.14624	0.384959
22	19	0.150322	0.185382	0.135296	0.135296	0.140305	0.355673	0.130288	0.235468	0.220442	0.105245	0.0601679	0.130288	0.0802022	0.230459	0.155331	0.150322	0.125279	0.440819
23	29	0.107605	0.121073	0.077303	0.0907706	0.100871	0.198512	0.104238	0.17831	0.164843	0.110972	0.043634	0.131173	0.0604685	0.168209	0.164843	0.117706	0.110972	0.269217
24	28	0.213202	0.295938	0.195473	0.171834	0.225022	0.313667	0.219112	0.390493	0.425951	0.177744	0.0772794	0.278209	0.124557	0.337306	0.313667	0.25457	0.278209	0.591422
25	26	0.0690429	0.0656022	0.0656022	0.0621614	0.0518393	0.106891	0.0483986	0.0965687	0.0587207	0.079365	0.0518393	0.0621614	0.05528	0.0656022	0.0518393	0.0724836	0.0690429	0.141298
26	22	0.249629	0.290372	0.190779	0.20436	0.236049	0.412601	0.236049	0.26321	0.267737	0.100239	0.0911853	0.240575	0.131928	0.285845	0.190779	0.249629	0.254156	0.254156
27	21	0.0659647	0.0706571	0.0518874	0.0518874	0.0612723	0.108196	0.0518874	0.112889	0.0847343	0.0847343	0.0284254	0.0612723	0.0378102	0.0894267	0.0894267	0.0706571	0.0612723	0.0847343
28	24	0.0801289	0.089012	0.0712458	0.0712458	0.0801289	0.115661	0.0756873	0.155635	0.128986	0.133428	0.0357133	0.0845704	0.0357133	0.120103	0.106778	0.0978951	0.11122	0.200051
29	20	0.0816324	0.108838	0.0907008	0.0725639	0.0770981	0.145112	0.0770981	0.167783	0.140577	0.113372	0.0317557	0.0952351	0.0453584	0.136043	0.149646	0.108838	0.0997693	0.15418
30	20	0.0666222	0.0862391	0.0783923	0.0626988	0.0587754	0.129396	0.0548521	0.117626	0.101933	0.074469	0.023465	0.0666222	0.0313118	0.0980092	0.101933	0.0783923	0.0548521	0.0823157
31	28	0.158882	0.214819	0.149559	0.140236	0.177528	0.219481	0.158882	0.336017	0.298725	0.158882	0.0656533	0.224142	0.0889605	0.233465	0.252111	0.191512	0.186851	0.359324
32	22	0.0916426	0.128079	0.0883302	0.094955	0.051894	0.114829	0.0651435	0.0651435	0.10158	0.0684559	0.0154578	0.0419569	0.0187702	0.0452692	0.0684559	0.0618312	0.0419569	0.234075
33	22	0.0889068	0.128762	0.0766438	0.098104	0.0521178	0.0950383	0.061315	0.0705123	0.085841	0.061315	0.0275918	0.0337233	0.0153288	0.0429205	0.0674465	0.0582493	0.036789	0.226866
34	20	0.118538	0.0651962	0.0948308	0.07705	0.0474154	0.0651962	0.0592692	0.0592692	0.0533423	0.0474154	0.0296346	0.0414885	0.0118538	0.0414885	0.118538	0.0592692	0.0355615	0.0711231
35	20	0.15399	0.0721828	0.101056	0.0962437	0.0577462	0.0866193	0.0673706	0.0673706	0.0384975	0.0577462	0.0384975	0.0336853	0.0192487	0.0433097	0.0962437	0.0481219	0.0384975	0.052934
36	24	0.0921447	0.0678961	0.121243	0.087295	0.0533469	0.121243	0.0581967	0.0775956	0.0387978	0.0581967	0.0290983	0.0339481	0.0193989	0.0436475	0.0969944	0.087295	0.0775956	0.0969944
37	24	0.13653	0.078767	0.199543	0.115525	0.0630136	0.204794	0.0945204	0.126027	0.0945204	0.0892693	0.0577625	0.0472602	0.0210045	0.0735159	0.126027	0.0945204	0.0577625	0.225799
38	24	0.0867392	0.0681522	0.0774457	0.0588588	0.0449185	0.054212	0.0588588	0.0495653	0.0402718	0.0495653	0.0263316	0.035625	0.0123913	0.0402718	0.091386	0.0635055	0.0402718	0.0820925
39	25	0.128498	0.0790759	0.192748	0.143325	0.0543647	0.192748	0.0790759	0.118614	0.123556	0.0889604	0.039538	0.0444802	0.019769	0.0543647	0.108729	0.0939026	0.0543647	0.172979
40	25	0.140333	0.0610142	0.0793184	0.073217	0.0488113	0.0854198	0.0549128	0.0610142	0.0488113	0.0610142	0.0122028	0.0488113	0.0244057	0.0488113	0.122028	0.0793184	0.0549128	0.0854198
41	25	0.0930633	0.05548	0.0662181	0.0662181	0.0608491	0.0769562	0.0662181	0.0662181	0.05548	0.0769562	0.0340039	0.044742	0.0286349	0.0608491	0.10917	0.0876943	0.0715871	0.0715871
42	18	0.100442	0.0753313	0.130574	0.110486	0.0451988	0.12053	0.0652871	0.100442	0.0652871	0.0703092	0.0301325	0.0401767	0.0200883	0.0451988	0.110486	0.0803534	0.0401767	0.165729
43	18	0.112856	0.0683976	0.102596	0.0889169	0.0512982	0.0991766	0.0547181	0.0786573	0.0718175	0.0615579	0.0376187	0.0376187	0.0136795	0.0547181	0.0889169	0.0718175	0.0444585	0.369347
44	18	0.143477	0.135506	0.0956514	0.119564	0.0717386	0.0956514	0.0956514	0.0876805	0.127535	0.127535	0.0318838	0.0797095	0.0318838	0.0637676	0.16739	0.111593	0.0637676	0.207245
45	20	0.120846	0.3042	0.104178	0.0958438	0.0541726	0.133348	0.0583397	0.070841	0.0541726	0.0500054	0.0208356	0.0250027	0.00833424	0.033337	0.0666739	0.0416712	0.033337	0.104178
46	20	0.0659942	0.232716	0.0937812	0.0868344	0.0347338	0.128515	0.055574	0.083361	0.0625208	0.0347338	0.0173669	0.027787	0.00694675	0.0312604	0.114621	0.0521006	0.027787	0.121568
47	20	0.128703	0.272256	0.113853	0.123753	0.0643515	0.212855	0.0742517	0.0792018	0.0643515	0.0594014	0.0297007	0.0544513	0.0346508	0.0594014	0.103952	0.0792018	0.0495011	0.0792018
48	25	0.0879325	0.0465525	0.072415	0.08276	0.0258625	0.10345	0.051725	0.08276	0.0465525	0.06207	0.010345	0.031035	0.02069	0.0465525	0.0672425	0.08276	0.051725	0.08276
49	23	0.0797095	0.0521178	0.0659137	0.0705123	0.0291246	0.0889068	0.0429205	0.0705123	0.0475191	0.0567164	0.024526	0.0291246	0.0153288	0.0383219	0.0705123	0.0659137	0.0429205	0.0935054
50	23	0.163224	0.0890312	0.126127	0.126127	0.0519349	0.163224	0.0890312	0.126127	0.111289	0.111289	0.0445156	0.0816119	0.0445156	0.10387	0.111289	0.133547	0.0890312	0.229997
51	23	0.0669766	0.0727175	0.0612358	0.0497541	0.0325315	0.0727175	0.0497541	0.0554949	0.0440132	0.0497541	0.0267906	0.0382724	0.0153089	0.0497541	0.0669766	0.0612358	0.0554949	0.0554949
52	23	0.127158	0.0736176	0.113773	0.10708	0.0468476	0.153928	0.0803101	0.113773	0.0669251	0.0936952	0.0401551	0.0535401	0.02677	0.0803101	0.0870027	0.13385	0.0870027	0.0870027
53	23	0.0913095	0.0996103	0.0996103	0.0830086	0.0415043	0.182619	0.0498052	0.0913095	0.058106	0.0830086	0.0166017	0.0249026	0.0166017	0.0747077	0.0747077	0.107911	0.0830086	0.0664069
54	20	0.145385	0.128281	0.102625	0.102625	0.0684164	0.128281	0.0940726	0.102625	0.0940726	0.119729	0.0342082	0.0769685	0.0342082	0.0855205	0.111177	0.136833	0.0855205	0.128281
55	20	0.106194	0.0514379	0.0564157	0.0564157	0.0365043	0.0713493	0.0514379	0.0713493	0.04646	0.0613936	0.0265486	0.0315264	0.0215707	0.0613936	0.0564157	0.0663714	0.0663714	0.0613936
56	22	0.10089	0.050445	0.0588525	0.0588525	0.0420375	0.0630562	0.0420375	0.0588525	0.0378337	0.0546487	0.0126112	0.03363	0.0210187	0.050445	0.0714637	0.0798712	0.050445	0.0546487
57	22	0.124443	0.0813663	0.0957251	0.117263	0.0526488	0.131622	0.0598282	0.102904	0.0526488	0.0813663	0.03829	0.0311107	0.0239313	0.0670076	0.102904	0.110084	0.0885457	0.0813663
58	22	0.0999865	0.0454484	0.103882	0.0999865	0.0454484	0.142838	0.0649263	0.0999865	0.0649263	0.0882998	0.0220749	0.0454484	0.0259705	0.0610307	0.0844042	0.103882	0.0610307	0.0805086
59	20	0.12719	0.0523723	0.0448906	0.0448906	0.0224453	0.0748176	0.0374088	0.0448906	0.0224453	0.0448906	0.00748176	0.0149635	0	0.0748176	0.0448906	0.0673359	0.0598541	0.0448906
60	22	0.103164	0.0618983	0.137552	0.137552	0.0412656	0.158185	0.0825311	0.130674	0.123797	0.110041	0.0275104	0.0550207	0.0275104	0.0825311	0.116919	0.130674	0.0825311	0.103164
61	22	0.076211	0.0540852	0.0688358	0.0688358	0.0319595	0.0835863	0.0540852	0.0835863	0.0835863	0.0688358	0.0172089	0.0319595	0.0172089	0.0540852	0.076211	0.0983368	0.0540852	0.0909615
62	23	0.0558273	0.0421553	0.0421553	0.0421553	0.0284833	0.0284833	0.0387373	0.0421553	0.0421553	0.0592454	0.0216473	0.0421553	0.0216473	0.0455733	0.0660814	0.0763354	0.0558273	0.0489913
63	23	0.0933663	0.0679027	0.157025	0.123074	0.0424392	0.21644	0.0848784	0.140049	0.0848784	0.0891223	0.0339514	0.0466831	0.0381953	0.0679027	0.0636588	0.106098	0.0679027	0.0636588
64	46	0.128333	0.138333	0.318333	0.103333	0.118333	0.283333	0.0683333	0.138333	0.0933333	0.123333	0.113333	0.0833333	0.0533333	0.0683333	0.128333	0.0833333	0.133333	0.303333
65	18	0.125	0.08	0.175	0.065	0.06	0.165	0.04	0.07	0.065	0.085	0.125	0.085	0.04	0.05	0.115	0.06	0.08	0.17
66	41	0.116667	0.116667	0.176667	0.0816667	0.126667	0.186667	0.0616667	0.126667	0.141667	0.261667	0.0666667	0.121667	0.106667	0.0666667	0.136667	0.0666667	0.176667	0.236667
67	35	0.106667	0.106667	0.466667	0.0766667	0.0966667	0.291667	0.0466667	0.121667	0.0866667	0.101667	0.0666667	0.0716667	0.0466667	0.0566667	0.101667	0.0666667	0.106667	0.196667
68	38	0.085	0.09	0.15	0.055	0.085	0.105	0.05	0.06	0.045	0.1	0.095	0.06	0.05	0.05	0.095	0.06	0.07	0.14
69	34	0.12	0.09	0.185	0.065	0.085	0.16	0.045	0.07	0.06	0.085	0.115	0.07	0.04	0.05	0.105	0.06	0.07	0.165
70	37	0.105	0.08	0.125	0.055	0.08	0.08	0.04	0.06	0.04	0.08	0.095	0.065	0.03	0.04	0.09	0.05	0.065	0.15
71	42	0.055	0.065	0.115	0.035	0.055	0.12	0.02	0.05	0.04	0.06	0.04	0.035	0.02	0.03	0.055	0.03	0.05	0.13
72	38	0.09	0.065	0.145	0.05	0.07	0.15	0.035	0.05	0.03	0.06	0.07	0.05	0.03	0.03	0.075	0.04	0.055	0.175
73	46	0.121667	0.0866667	0.161667	0.0766667	0.0916667	0.166667	0.0566667	0.0866667	0.0616667	0.106667	0.0916667	0.0616667	0.0466667	0.0466667	0.121667	0.0516667	0.0766667	0.206667
74	39	0.0933333	0.0733333	0.193333	0.0633333	0.0833333	0.143333	0.0433333	0.0633333	0.0533333	0.0883333	0.0983333	0.0483333	0.0333333	0.0383333	0.103333	0.0483333	0.0683333	0.178333
75	30	0.085	0.06	0.11	0.05	0.06	0.07	0.03	0.04	0.04	0.06	0.075	0.06	0.03	0.03	0.065	0.035	0.04	0.11
76	46	0.125	0.105	0.17	0.07	0.1	0.145	0.05	0.08	0.05	0.1	0.09	0.055	0.05	0.055	0.105	0.07	0.075	0.21
77	29	0.065	0.065	0.14	0.05	0.06	0.12	0.03	0.07	0.05	0.07	0.075	0.065	0.03	0.03	0.07	0.045	0.07	0.135
78	43	0.0833333	0.0683333	0.108333	0.0633333	0.0633333	0.0433333	0.0533333	0.0433333	0.0233333	0.0533333	0.0733333	0.0283333	0.0133333	0.0583333	0.0483333	0.0183333	0.0733333	0.0983333
79	33	0.111667	0.0766667	0.151667	0.0666667	0.0716667	0.156667	0.0416667	0.0566667	0.0416667	0.0566667	0.0816667	0.0716667	0.0266667	0.0366667	0.0916667	0.0366667	0.0666667	0.176667
80	40	0.0766667	0.0766667	0.156667	0.0466667	0.0616667	0.121667	0.0316667	0.0566667	0.0366667	0.0866667	0.0516667	0.0416667	0.0316667	0.0366667	0.0716667	0.0416667	0.0566667	0.146667
81	45	0.0866667	0.0916667	0.151667	0.0566667	0.0766667	0.126667	0.0466667	0.0816667	0.0566667	0.0916667	0.0766667	0.0466667	0.0466667	0.0566667	0.0866667	0.0516667	0.0766667	0.136667
82	38	0.116667	0.0866667	0.301667	0.0716667	0.0916667	0.236667	0.0516667	0.101667	0.0666667	0.0966667	0.0816667	0.0666667	0.0516667	0.0466667	0.0966667	0.0666667	0.0866667	0.176667
83	32	0.103333	0.0883333	0.143333	0.0633333	0.0733333	0.153333	0.0433333	0.0533333	0.0533333	0.0733333	0.0783333	0.0633333	0.0383333	0.0333333	0.0883333	0.0483333	0.0583333	0.143333
84	36	0.11	0.09	0.3	0.08	0.09	0.27	0.05	0.09	0.07	0.09	0.085	0.07	0.045	0.05	0.105	0.07	0.085	0.17
85	40	0.1	0.08	0.185	0.065	0.075	0.205	0.055	0.06	0.04	0.09	0.1	0.05	0.04	0.05	0.085	0.055	0.07	0.215
86	44	0.0966667	0.116667	0.226667	0.0866667	0.0916667	0.216667	0.0716667	0.0966667	0.0716667	0.0916667	0.0866667	0.0616667	0.0516667	0.0466667	0.101667	0.0616667	0.0916667	0.196667
87	45	0.115	0.115	0.255	0.08	0.12	0.225	0.06	0.11	0.065	0.1	0.065	0.055	0.04	0.065	0.085	0.055	0.08	0.18
88	42	0.065	0.055	0.095	0.045	0.055	0.05	0.03	0.05	0.04	0.075	0.075	0.04	0.025	0.035	0.065	0.03	0.05	0.12
89	44	0.075	0.09	0.145	0.055	0.07	0.14	0.03	0.1	0.09	0.1	0.045	0.045	0.025	0.035	0.07	0.045	0.13	0.15
90	26	0.06	0.08	0.235	0.065	0.08	0.25	0.04	0.075	0.07	0.085	0.06	0.085	0.035	0.04	0.11	0.055	0.075	0.235
91	31	0.12	0.11	0.29	0.1	0.1	0.285	0.065	0.135	0.09	0.145	0.075	0.085	0.05	0.04	0.11	0.075	0.135	0.255
92	29	0.125	0.105	0.3	0.09	0.1	0.27	0.055	0.105	0.09	0.11	0.105	0.09	0.05	0.06	0.13	0.085	0.1	0.21
93	24	0.145	0.12	0.28	0.105	0.165	0.25	0.075	0.13	0.08	0.13	0.15	0.11	0.07	0.075	0.16	0.105	0.145	0.285

## Sheet: Supplementary Table 2
Supplemental Table 2. Descriptive statistics of the semen analyses performed after ejaculation in the samples prepared by a simple wash method (N=63).
Parameter	N	Mean	Std. Deviation	Minimum	Maximum
Age (years)	63	26	7	18	47
Sexual abstinence (days)	63	3	1	1	5
Volume(mL)	63	3.4	1.7	0.7	7.7
Concentration (106/mL)	63	51	43	2	197
Total no. spermatozoa (106)	63	156	134	1.8	591
Progressive motility (%)	63	43	20	4	82
Non-progressive motility (%)	63	17	9	4	50
Immotile (%)	63	41	20	11	81
Normal morphology (%)	63	9	5	2	22
Head defects (%)	63	73	13	43	96
Midpiece defects (%)	63	42	10	6	69
Tail defects (%)	63	29	11	4	60
Erk1/2 (T202/Y204)	63	0.1237	0.0727	0.0312	0.4147
Stat1 (Y701)	63	0.1208	0.0876	0.0351	0.4408
Stat3 (Y705)	63	0.1072	0.0686	0.0351	0.5052
Akt (T308)	63	0.0971	0.0462	0.0195	0.3119
Akt (S473)	63	0.0822	0.0634	0.0224	0.2796
AMPKa (T172)	63	0.1629	0.1068	0.0285	0.5267
S6 Ribosomal Protein (S235/236)	63	0.091	0.0593	0.0312	0.2924
mTOR (S2448)	63	0.1587	0.1304	0.0422	0.7011
HSP27 (S78)	63	0.1341	0.1211	0.0224	0.6573
Bad (S112)	63	0.108	0.0685	0.0347	0.3832
p70 S6 Kinase (T389)	63	0.038	0.0225	0.0075	0.1185
PRAS40 (T246)	63	0.0943	0.0888	0.015	0.4384
p53 (S15)	63	0.0455	0.0387	0	0.1937
p38 (T180/Y182)	63	0.1215	0.1054	0.0313	0.4967
SAPK/JNK (T183/Y185)	63	0.1371	0.1035	0.0449	0.6281
PARP (D214)	63	0.1106	0.0624	0.039	0.3508
Caspase-3 (D175)	63	0.095	0.0688	0.0278	0.3216
GSK-3b (S9)	63	0.1922	0.1609	0.0351	0.8167

## Sheet: Supplementary Table 3
Supplementary Table 3, Pearson correlation between age and the expression of signaling proteins in distinct populations of human spermatozoa, *- correlation is significant at the 0,05 level (2-tailed); **- correlation is significant at the 0,01 level (2-tailed); M - moderate association (light grey); W - weak association;
		Total spermatozoa	Viable/ Highly motile
Erk1/2 (T202/Y204)	Pearson Correlation	0.058	-0.152
	Sig, (2-tailed)	0.649	0.424
	N	63	30
Stat1 (Y701)	Pearson Correlation	0.167	0.141
	Sig, (2-tailed)	0.191	0.458
	N	63	30
Stat3 (Y705)	Pearson Correlation	0.144	-0.158
	Sig, (2-tailed)	0.26	0.403
	N	63	30
Akt (T308)	Pearson Correlation	0.105	-0.103
	Sig, (2-tailed)	0.414	0.586
	N	63	30
Akt (S473)	Pearson Correlation	0,365**M	0.003
	Sig, (2-tailed)	0.003	0.985
	N	63	30
AMPKa (T172)	Pearson Correlation	0.24	-0.204
	Sig, (2-tailed)	0.058	0.28
	N	63	30
S6 Ribosomal Protein (S235/236)	Pearson Correlation	0,317*M	0.099
	Sig, (2-tailed)	0.011	0.604
	N	63	30
mTOR (S2448)	Pearson Correlation	0,409**M	0.026
	Sig, (2-tailed)	0.001	0.89
	N	63	30
HSP27 (S78)	Pearson Correlation	0,373**M	-0.07
	Sig, (2-tailed)	0.003	0.712
	N	63	30
Bad (S112)	Pearson Correlation	0,434**M	0.81
	Sig, (2-tailed)	0	0.67
	N	63	30
p70 S6 Kinase (T389)	Pearson Correlation	,282*W	-0,382*M
	Sig, (2-tailed)	0.025	0.037
	N	63	30
PRAS40 (T246)	Pearson Correlation	0,406**M	-0,523**M
	Sig, (2-tailed)	0.001	0.003
	N	63	30
p53 (S15)	Pearson Correlation	0,451**M	-0.02
	Sig, (2-tailed)	0	0.915
	N	63	30
p38 (T180/Y182)	Pearson Correlation	0,430**M	0.14
	Sig, (2-tailed)	0	0.503
	N	63	30
SAPK/JNK (T183/Y185)	Pearson Correlation	0,335**M	-0.295
	Sig, (2-tailed)	0.007	0.113
	N	63	30
PARP (D214)	Pearson Correlation	,266*W	-0.26
	Sig, (2-tailed)	0.035	0.166
	N	63	30
Caspase-3 (D175)	Pearson Correlation	0,362**M	0.012
	Sig, (2-tailed)	0.004	0.949
	N	63	30
GSK-3b (S9)	Pearson Correlation	0,354**M	-0.184
	Sig, (2-tailed)	0.004	0.583
	N	63	30

## Sheet: Supplementary Table 4
Supplemental Table 4. Differences between groups Age≤27 and Age<27. The difference between groups was assessed by Mann-Whitney U test; Grouping variable: Age; cut-point: 27. * Difference is significant at the 0.05 level (2-tailed); ** difference is significant at the 0.01 level (2-tailed). L – Larger in the group Age>27; S - Smaller in the group Age>27
Total spermatozoa
Presently	Formerly	Asymp. Sig.
		(2-tailed)
AKT (S473)	Akt (S473)	,000**L
RPS6 (S235/236)	S6 Ribosomal Protein (S235/236)	,001**L
MTOR (S2448)	mTOR (S2448)	,000**L
HSPB1 (S78)	HSP27 (S78)	,000**L
BAD (S112)	Bad (S112)	,000**L
RPS6KB1 (T389)	p70 S6 Kinase (T389)	,004**L
AKT1S1 (T246)	PRAS40 (T246)	,000**L
TP53 (S15)	p53 (S15)	,000**L
MAPK 11/12/13/14 (T180/Y182)	p38 (T180/Y182)	,000**L
MAPK8 (T183/Y185)	SAPK/JNK (T183/Y185)	,003**L
CASP3 (D175)	Caspase-3 (D175)	,000**L
GSK3B (S9)	GSK-3b (S9)	,000**L
Total spermatozoa
Presently	Formerly	Asymp. Sig.
		(2-tailed)
AKT1S1 (T246)	PRAS40 (T246)	,020* S
MAPK8 (T183/Y185)	SAPK/JNK (T183/Y185)	,020* S
	AKT (S473)	< 27	41	0.06	0.04	0.02	0.24	0.05	0.04	0.06	0
	AKT (S473)	>= 27	22	0.13	0.08	0.03	0.28	0.1	0.06	0.18
	RPS6 (S235/236)	< 27	41	0.07	0.03	0.04	0.24	0.06	0.05	0.08	0
	RPS6 (S235/236)	>= 27	22	0.13	0.08	0.03	0.29	0.1	0.07	0.17
	MTOR (S2448)	< 27	41	0.1	0.06	0.04	0.29	0.09	0.07	0.12	0
	MTOR (S2448)	>= 27	22	0.26	0.17	0.06	0.7	0.22	0.12	0.34
	HSPB1 (S78)	< 27	41	0.09	0.05	0.02	0.27	0.07	0.05	0.1	0
	HSPB1 (S78)	>= 27	22	0.22	0.16	0.05	0.66	0.18	0.09	0.3
	BAD (S112)	< 27	41	0.08	0.03	0.03	0.19	0.07	0.06	0.09	0
	BAD (S112)	>= 27	22	0.16	0.09	0.06	0.38	0.16	0.1	0.18
	RPS6KB1 (T389)	< 27	41	0.03	0.02	0.01	0.09	0.03	0.02	0.04
	RPS6KB1 (T389)	>= 27	22	0.05	0.03	0.02	0.12	0.04	0.03	0.07	0
	AKT1S1 (T246)	< 27	41	0.06	0.04	0.01	0.24	0.04	0.03	0.06
	AKT1S1 (T246)	>= 27	22	0.16	0.11	0.04	0.44	0.14	0.07	0.22	0
	TP53 (S15)	< 27	41	0.03	0.02	0	0.13	0.02	0.02	0.03
	TP53 (S15)	>= 27	22	0.08	0.04	0.02	0.19	0.06	0.05	0.09	0
	MAPK 11/12/13/14 (T180/Y182)	< 27	41	0.08	0.05	0.03	0.29	0.06	0.05	0.08
	MAPK 11/12/13/14 (T180/Y182)	>= 27	22	0.21	0.13	0.05	0.5	0.16	0.11	0.29	0
	MAPK8 (T183/Y185)	< 27	41	0.1	0.04	0.04	0.24	0.1	0.07	0.11
	MAPK8 (T183/Y185)	>= 27	22	0.21	0.15	0.05	0.63	0.18	0.08	0.26	0
	CASP3 (D175)	< 27	41	0.07	0.04	0.03	0.25	0.06	0.05	0.08
	CASP3 (D175)	>= 27	22	0.14	0.09	0.04	0.32	0.12	0.08	0.19	0
	GSK3B (S9)	< 27	41	0.13	0.09	0.04	0.44	0.09	0.08	0.17
	GSK3B (S9)	>= 27	22	0.3	0.21	0.04	0.82	0.25	0.17	0.36	0

## Sheet: Supplementary Table 5
Supplemental Table 5. Descriptive statistics of the semen analyses performed after ejaculation in the samples prepared by density gradient centrifugation followed by swim-up (N=30).
Parameter	N	Mean	Std. Deviation	Minimum	Maximum
Age (years)	30	37	7	18	46
Sexual abstinence (days)	30	3	1	1	6
Volume(mL)	30	3.4	1.9	0.5	8.0
pH	30	8.3	0.3	7.9	9.0
Concentration (106/mL)	30	81	45	4	212
Total no. spermatozoa (106)	30	282	247	3	1060
Progressive Motility Slow (%)	30	34	14	7	62
Progressive Motility Fast (%)	30	19	13	1	52
Non-Progressive Motility (%)	30	12	5	3	24
Immotile (%)	30	36	13	14	68
Vitality (%)	30	63	12	30	83
Normal morphology (%)	30	7	5	0	18
Head defects (%)	30	93	6	68	99
Midpiece defects (%)	30	21	10	7.9	40
Tail defects (%)	30	6	4	1	19
Leucocytes (106)	30	36	66	0	230
Erk1/2 (T202/Y204)	30	0.1	0.02	0.06	0.15
Stat1 (Y701)	30	0.09	0.02	0.06	0.14
Stat3 (Y705)	30	0.2	0.08	0.1	0.47
Akt (T308)	30	0.07	0.02	0.04	0.11
Akt (S473)	30	0.09	0.02	0.06	0.17
AMPKa (T172)	30	0.17	0.07	0.04	0.29
S6 Ribosomal Protein (S235/236)	30	0.05	0.01	0.02	0.08
mTOR (S2448)	30	0.08	0.03	0.04	0.14
HSP27 (S78)	30	0.06	0.02	0.02	0.14
Bad (S112)	30	0.1	0.04	0.05	0.26
p70 S6 Kinase (T389)	30	0.08	0.02	0.04	0.15
PRAS40 (T246)	30	0.06	0.02	0.03	0.12
p53 (S15)	30	0.04	0.02	0.01	0.11
p38 (T180/Y182)	30	0.05	0.01	0.03	0.08
SAPK/JNK (T183/Y185)	30	0.1	0.03	0.05	0.16
PARP (D214)	30	0.06	0.02	0.02	0.11
Caspase-3 (D175)	30	0.08	0.03	0.04	0.18
GSK-3b (S9)	30	0.18	0.05	0.1	0.3

## Sheet: Supplementary Table 6
Supplementary Table 6 - Proteins gathered from the literature search as differentially expressed between in young adult (30 years old) and aged men (70 years old) using spermatozoa extracts representative of the semen sample (rather than a sperm subpopulation) for the mass spectrometry analysis (Liu et al 2015). A detailed bioinformatics analysis was performed.
UniProtKB	Gene	Protein	Change	Tissue expression (HPA)	Subcellular localization (HPA)	Localization	Molecular Function	Biological Process	Identified in spermatozoa under specific conditions (up/down regulated)	DisGeNET	MGI
P54652	HSPA2	Heat shock-related 70 kDa protein 2	+	Tissue enhanced (testis)	Cytoplasmic and nuclear expression (tissue); Vesicules and nucleoplasm (cell)	Intracellular	Chaperone	Differentiation, Spermatogenesis, Stress response	Asthenozoospermia (up) Amaral et al 2014; Poor blastocyst development (up) McReynolds et al 2015	Male infertility, Varicocele, Azoospermia	arrest of spermatogenesis, male infertility, decreased testis weight, abnormal male meiosis
P34932	HSPA4	Heat shock 70 kDa protein 4	+	Expressed in all	Cytoplasmic and nuclear expression (tissue); Cytosol and nucleoplasm (cell)	Intracellular	Chaperone	Stress response			small seminiferous tubules, abnormal spermatogenesis, male infertility, abnormal seminiferous tubule morphology, asthenozoospermia, oligozoospermia, decreased testis weight, abnormal spermatocyte morphology, abnormal spermatid morphology, arrest of male meiosis, abnormal male germ cell apoptosis
P49368	CCT3	Chaperonin containing TCP1, subunit 3 (Gamma)	+	Expressed in all	Cytoplasmic expression in lymphoid tissues (tissue); Plasma membrane and cytosol (cells)	Intracellular	Chaperone	Protein folding; Binding of sperm to zona pellucida
Q99832	CCT7	Chaperonin containing TCP1, subunit 7 (Eta)	+	Expressed in all	Cytoplasmic expression (tissue and cell)	Intracellular	Chaperone	Protein folding; Binding of sperm to zona pellucida
P10909	CLU	Clusterin	+	Expressed in all	Selective cytoplasmic expression in islet cells in pancreas, squamous epithelia in tonsil, glandular cells cervix, uterus and epididymis (tissue)	Intracellular; Secreted	Chaperone	Apoptosis, Complement pathway, Immunity	Diabetes type I (up) Paasch et al 2011; Diabetes type II (up) Paasch et al 2011; Dna fragmentation (up) Intasqui et al. 2013; IVF failure (up) Leǵare et al 2014; Idiopathic Infertility (up) Xu et al 2012; Obesity (up) Paasch et al 2011; Poor blastocyst development (up) McReynolds et al. 2015; Round-headed spermatozoa (up) Liao et al 2009
P30101	PDIA3	Protein disulfide-isomerase A3	+	Expressed in all	Cytoplasmic expression with highest levels in glandular epithelia (tissue); Endoplasmic reticulum (cell)	Secreted	Enzyme	Stress response	DNA fragmentation (up) Intasqui et al.2013; IVF failure (up) Leǵare et al 2014	Male infertility
P07339	CTSD	Cathepsin D	+	Expressed in all	Cytoplasmic expression with a granular (tissue)	Intracellular; Secreted	Enzyme
Q01813	PFKP	ATP-dependent 6-phosphofructokinase, platelet type	+	Expressed in all	Cytoplasmic expression (tissue and cell)	Intracellular; Secreted	Enzyme	Glycolysis
Q6BCY4	CYB5R2	NADH-cytochrome b5 reductase 2	+	Tissue enhanced (testis)	Cytoplasmic expression (tissue); Golgi apparatus and nucleoplasm (cell)	Intracellular; Membrane	Enzyme	Lipid metabolism	Asthenozoospermia (down) Amaral et al 2014
P49327	FASN	Fatty acid synthase	-	Expressed in all	Cytoplasmic expression in adipocytes and glandular cells of breast (tissue); Cytosol and plasma membrane (cell)	Intracellular	Enzyme	Lipid metabolism	DNA fragmentation (up) Intasqui et al 2013	Azoospermia, Oligospermia
Q7Z4W1	DCXR	L-xylulose reductase	-	Group enriched (liver, epididymis, kidney, prostate)	Cytoplasmic expression (tissue); Nucleoli and microtubules (cell)	Intracellular	Enzyme	Carbohydrate metabolism	Non-progressive motility (up) Amaral et al 2014; Idiopathic Infertility (down) Frapsauce et al 2014 and Frapsauce et al 2009
Q8WXA2	PATE1	Prostate and testis expressed protein 1	-	Tissue enriched (epididymis and prostate)		Secreted		Sperm-egg fusion, Sperm motility		Male infertility
P12429	ANXA3	Annexin A3	-	Expressed in all	Cytoplasmic expression (tissue and cell)	Intracellular	Phospholipase A2 inhibitor	Signal transduction
P08758	ANXA5	Annexin A5	-	Expressed in all	Cytoplasmic and membranous expression (tissue); Nuclear membrane (cell)	Intracellular	Calcium-dependent phospholipid binding	Signal transduction	DNA fragmentation (up) Intasqui et al 2013; Idiopathic Infertility (up) Xu et al 2012
P06703	S100A6	Protein S100-A6	-	Expressed in all	Cytoplasmic and nuclear expression (tissue); Cytosol (cell)	Intracellular	Protein binding	Signal transduction
P27348	YWHAQ	14-3-3 protein theta	-	Expressed in all	Cytoplasmic expression (tissue); Cytosol and nucleoplasm (cell)	Intracellular	Protein binding	Signal transduction
P35580	MYH10	Myosin-10	-	Expressed in all	Cytoplasmic and membranous expression (tissue); Highest expression in Purkinje cells, trophoblastic cells and cells in renal tubules; Actin filaments, mitochondria and cytosol	Intracellular	Actin-binding, Calmodulin-binding, Motor protein, Myosin	Cell adhesion, Cell shape		Ciliopathy
P35579	MYH9	Myosin-9	-	Expressed in all	Cytoplasmic and membranous expression (tissue); Actin filaments, cytosol and plasma membrane (cell)	Intracellular	Actin-binding, Calmodulin-binding, Motor protein, Myosin	Cell adhesion, Cell shape	IVF failure (up) Leǵare et al 2014
Q14166	TTLL12	Tubulin tyrosine ligase-like family 12	-	Expressed in all	Cytoplasmic and nuclear expression (tissue); Cytosol and plasma membrane (cell)	Intracellular	ATP binding	Signal transduction
Q9BYD9	ARPM1	Actin-related protein T3	-	Tissue enriched (testis)	Nucleoplasm (cell)	Intracellular
Q5BJF6	ODF2	Isoform 7 of Outer dense fiber protein 2	-	Tissue enriched (testis)	Cytoplasmic expression in spermatids (tissue); Centrosome (cell)	Intracellular	Developmental protein	Differentiation, Spermatogenesis	Asthenozoospermia (up) Shen et al 2013; Decrease ROS level (up) Hamada et al 2013; Round-headed spermatozoa (up) Liao et al 2009	Male infertility	male infertility, asthenozoospermia, oligozoospermia, impaired acrosome reaction, detached sperm flagellum, coiled sperm flagellum, abnormal sperm midpiece morphology, abnormal sperm mitochondrial sheath morphology
Q8TC94	ACTL9	Actin-like protein 9	-	Tissue enriched (testis)		Intracellular			Non-progressive motility (down) Amaral et al 2014

## Sheet: Supplementary Table 7
Supplementary Table 7 - Functional enrichment analysis of Gene Ontology categories of the proteins in the network of the sperm proteins associated with male age.
PANTHER GO-Slim Biological Process	Homo sapiens - REFLIST (21042)	Network (39)	Network (expected)	Network (fold Enrichment)	Network (over/under)	Network (raw P-value)	Network (FDR)
protein folding	94	3	.17	17.67	+	7.09E-04	1.92E-02
MAPK cascade	340	5	.61	8.14	+	3.67E-04	1.12E-02
phosphate-containing compound metabolic process	1595	13	2.88	4.51	+	2.50E-06	3.05E-04
response to stimulus	2677	15	4.83	3.10	+	3.23E-05	1.57E-03
PANTHER Pathways - TOP 10	Homo sapiens - REFLIST (21042)	Network (39)	Network (expected)	Network (fold Enrichment)	Network (over/under)	Network (raw P-value)	Network (FDR)
p53 pathway by glucose deprivation	23	6	.04	> 100	+	1.05E-11	2.43E-10
Interferon-gamma signaling pathway	29	5	.05	95.47	+	3.88E-09	7.02E-08
p53 pathway feedback loops 2	51	8	.09	86.86	+	1.05E-13	8.58E-12
Hypoxia response via HIF activation	33	4	.06	67.12	+	5.68E-07	5.45E-06
p38 MAPK pathway	42	5	.08	65.92	+	2.10E-08	3.12E-07
FAS signaling pathway	34	4	.06	65.15	+	6.34E-07	5.74E-06
Ras Pathway	74	8	.13	59.86	+	1.64E-12	6.70E-11
PI3 kinase pathway	55	5	.10	50.34	+	7.36E-08	9.23E-07
Oxidative stress response	58	5	.10	47.74	+	9.43E-08	1.10E-06
FGF signaling pathway	123	9	.22	40.52	+	1.57E-12	8.53E-11

## Sheet: Supplementary Table 8
Supplementary Table 8 - Functional enrichment analysis of Gene Ontology categories of the proteins in the expanded network.
PANTHER GO-Slim Biological Process	Homo sapiens - REFLIST (21042)	Network (161)	Network (expected)	Network (over/under)	Network (fold Enrichment)	Network (raw P-value)	Network (FDR)
response to stress (GO:0006950)	653	29	5.24	+	5.53	1.48E-13	3.61E-11
apoptotic process (GO:0006915)	336	11	2.70	+	4.08	1.11E-04	1.69E-03
MAPK cascade (GO:0000165)	340	11	2.73	+	4.03	1.23E-04	1.76E-03
DNA repair (GO:0006281)	167	10	1.34	+	7.46	1.62E-06	4.38E-05
regulation of cell cycle (GO:0051726)	186	9	1.49	+	6.02	2.75E-05	4.79E-04
protein folding (GO:0006457)	94	6	.75	+	7.95	1.50E-04	2.04E-03
PANTHER Pathways - TOP 10	Homo sapiens - REFLIST (21042)	Network (161)	Network (expected)	Network (fold Enrichment)	Network (over/under)	Network (raw P-value)	Network (FDR)
FAS signaling pathway	34	10	.27	36.84	+	1.46E-12	2.16E-11
p53 pathway feedback loops 2	51	14	.41	34.38	+	9.49E-17	3.09E-15
p53 pathway by glucose deprivation	23	6	.18	32.67	+	9.22E-08	7.91E-07
Ras Pathway	74	16	.59	27.08	+	1.50E-17	6.12E-16
PI3 kinase pathway	55	11	.44	25.05	+	4.08E-12	5.12E-11
B cell activation	69	13	.55	23.60	+	8.39E-14	1.71E-12
p53 pathway	89	16	.71	22.52	+	1.98E-16	4.61E-15
Interferon-gamma signaling pathway	29	5	.23	21.59	+	6.79E-06	4.10E-05
p38 MAPK pathway	42	7	.34	20.88	+	1.12E-07	9.13E-07
Apoptosis signaling pathway	120	20	.96	20.88	+	1.09E-19	5.92E-18
